# Supplementary material for: The relationship between vitamin D level and second acid-fast bacilli (AFB) smear-positive during treatment for TB patients was inferred by Bayesian network
Source: PLoS One. 2022 May 4;17(5):e0267917. doi: 10.1371/journal.pone.0267917 (PMC9067663; doi:10.1371/journal.pone.0267917)
Supplement: S1 Data — (XLS) [file pone.0267917.s001.xls]

## Sheet: Sheet1
gender	age	nation	District	Address	Patient source	Treatment classification	Diagnostic classification	Baseline AFB smear-test	Cavity	Treatment management	Second AFB smear-test	VitD
0	2	0	0	0	1	0	0	1	0	1	0	1
0	1	0	0	0	0	0	0	0	0	0	0	0
0	2	0	0	0	0	0	0	1	0	1	0	1
0	1	0	0	0	1	0	0	0	0	0	0	0
1	0	0	0	0	2	0	0	0	0	0	0	1
1	2	1	0	1	0	0	0	1	0	1	1	0
1	0	1	0	0	2	0	0	0	0	0	0	2
0	1	1	0	1	0	0	0	0	0	0	0	1
1	2	1	0	1	0	0	0	0	0	0	0	0
0	0	0	0	0	0	0	0	0	0	0	0	1
0	1	0	0	0	1	0	0	0	0	0	0	0
0	0	0	0	0	0	0	0	0	0	0	0	1
1	1	0	0	0	2	0	0	1	0	1	0	1
1	1	1	0	0	0	0	0	0	0	0	0	1
1	0	0	0	1	0	0	0	1	1	1	0	1
1	1	0	0	0	1	0	0	0	0	0	0	0
1	1	1	0	1	0	0	0	1	0	1	0	1
0	1	0	0	1	0	0	0	0	0	0	0	0
1	2	0	1	1	1	0	1	0	0	0	0	0
1	2	1	0	1	0	0	0	0	0	1	0	0
0	1	0	0	1	0	0	0	0	0	1	0	0
0	1	1	0	0	0	0	0	1	0	0	0	1
1	0	0	0	1	0	0	0	0	0	0	0	0
0	0	0	0	1	0	0	0	0	0	1	0	0
1	0	1	0	1	0	0	0	0	0	1	0	0
0	1	1	0	0	0	0	0	0	0	0	0	0
0	1	1	0	1	0	0	0	0	0	1	0	0
0	0	0	0	1	1	0	0	1	0	0	0	0
0	1	1	0	1	0	0	0	0	0	1	0	0
1	0	0	0	1	0	0	0	0	0	0	0	0
0	1	1	0	0	1	0	0	0	0	0	0	1
1	2	1	0	1	0	0	0	0	0	1	0	0
1	0	1	0	1	0	0	0	0	0	0	0	1
0	2	1	0	1	0	0	0	1	1	0	0	0
0	1	0	0	1	0	0	0	0	0	0	0	0
0	2	0	0	0	0	0	0	0	0	0	0	0
0	1	0	0	1	0	0	0	0	1	0	0	0
1	1	0	0	1	1	0	0	0	0	0	0	0
0	1	1	0	1	0	0	0	0	0	0	0	1
0	1	1	0	1	0	0	0	0	0	2	0	0
1	2	0	0	1	0	0	0	0	0	2	0	0
0	2	0	0	1	0	0	0	1	0	1	0	0
1	1	0	0	1	0	0	0	0	0	0	0	0
0	0	0	0	1	1	0	0	0	0	2	0	0
0	1	0	1	0	2	1	0	1	0	1	0	1
1	2	1	1	1	1	0	0	0	0	0	0	0
0	0	0	1	1	1	0	0	0	0	0	0	0
1	0	0	1	1	1	0	0	0	0	0	0	0
1	0	0	1	1	1	0	0	0	0	2	0	1
0	1	0	1	0	2	0	0	0	0	0	0	0
1	0	0	1	0	0	0	0	0	1	0	0	1
0	2	0	1	1	1	0	0	0	0	0	0	1
1	1	0	1	0	1	0	0	0	0	0	0	1
1	0	0	1	1	1	0	0	0	0	0	0	1
0	1	1	1	1	1	0	0	0	0	0	0	0
0	1	0	1	1	1	0	0	1	1	1	0	1
0	0	0	1	1	0	0	0	0	0	2	0	1
0	2	0	1	0	1	1	0	1	0	1	1	0
0	2	0	1	0	0	0	0	1	1	1	1	1
0	1	1	1	0	0	0	0	0	0	0	0	1
0	1	0	1	0	2	0	0	0	0	0	0	1
0	1	1	1	0	2	0	0	0	0	0	0	1
1	1	0	1	1	0	0	0	0	0	2	0	0
0	2	1	1	1	0	0	0	0	1	0	0	0
0	0	0	1	0	1	0	0	0	0	0	0	1
0	0	0	1	0	0	0	0	1	1	1	1	0
0	0	1	1	0	1	0	0	0	0	0	0	1
0	1	1	1	0	1	0	0	0	0	0	0	0
1	1	1	1	1	0	0	1	0	0	0	0	1
0	1	0	1	1	2	0	0	1	0	0	0	0
1	2	0	1	1	2	1	0	1	0	1	0	0
1	1	0	1	1	0	1	0	1	0	1	0	0
0	2	0	1	0	1	0	0	1	0	1	0	1
1	1	0	1	0	2	0	0	1	1	1	0	1
0	1	1	1	0	0	0	0	0	0	0	0	1
1	2	0	1	1	1	0	0	1	0	2	0	2
0	1	1	1	1	1	0	0	0	0	0	0	2
0	0	1	1	0	0	0	0	0	1	0	0	1
0	1	0	1	0	1	0	0	0	1	0	0	2
1	0	0	1	1	2	0	0	0	0	0	0	2
1	2	1	0	1	0	0	0	0	0	0	0	0
0	1	0	0	1	0	0	0	0	0	2	0	0
0	1	0	0	1	0	1	0	1	0	1	0	0
1	2	0	0	1	1	1	0	1	0	0	0	0
0	2	0	0	0	0	0	0	1	1	2	0	0
1	0	0	0	1	1	0	0	0	0	2	0	0
0	0	0	0	1	0	0	0	0	0	2	0	0
1	0	0	0	0	0	0	0	0	0	2	0	0
0	1	0	0	0	0	0	0	1	0	1	0	0
0	1	0	0	1	1	0	0	0	0	0	0	1
1	2	1	0	1	0	0	0	0	0	2	0	0
1	0	0	0	1	0	0	0	0	0	2	0	0
1	1	0	0	1	1	0	0	1	0	1	0	0
1	0	1	0	1	1	0	0	1	0	1	0	0
1	2	0	0	1	2	0	0	1	0	1	0	0
0	1	0	0	1	1	0	0	0	0	0	0	0
0	2	1	0	1	0	0	0	1	1	2	0	0
0	1	0	1	1	1	0	0	0	0	0	0	0
0	2	0	1	1	0	0	0	1	0	1	0	0
1	0	0	1	1	0	0	0	0	0	0	0	0
0	0	1	1	1	1	0	0	0	0	0	0	0
0	1	0	1	1	1	0	0	1	1	1	0	0
1	0	0	1	1	2	0	0	0	0	0	0	1
0	0	0	1	0	2	1	0	1	1	1	0	0
0	0	1	1	0	0	0	0	1	1	1	0	0
0	2	0	1	0	0	0	0	0	1	0	0	0
0	1	0	1	0	2	0	0	0	0	0	0	0
0	0	0	1	0	1	0	0	0	0	0	0	0
1	0	0	1	0	1	0	0	1	1	1	1	0
1	0	1	1	0	1	0	0	0	0	0	0	0
0	1	0	1	1	0	0	0	0	1	2	0	0
0	0	0	1	1	1	0	0	0	1	2	1	0
1	1	0	1	0	0	0	0	1	0	1	1	0
0	2	0	1	1	1	0	0	0	0	0	0	0
0	0	1	1	1	0	0	0	0	0	0	0	0
1	2	1	1	1	1	0	0	1	0	2	0	0
0	1	0	1	1	1	0	0	0	0	0	0	0
0	2	0	1	1	0	0	0	0	0	2	0	0
0	1	0	1	1	1	0	0	0	0	0	0	1
0	1	0	1	1	0	0	1	0	0	0	0	0
0	2	0	1	1	0	0	0	0	0	0	0	1
1	2	0	1	1	2	0	0	1	0	2	0	0
0	1	0	1	0	1	0	0	0	0	0	0	0
1	2	0	1	1	1	0	0	1	0	2	0	0
1	2	0	1	1	0	0	0	1	0	2	1	0
0	1	0	1	0	1	0	0	0	1	0	0	0
0	2	0	1	1	2	0	0	0	0	0	0	1
0	1	0	1	1	1	0	0	1	1	1	1	0
0	0	1	1	0	0	0	0	1	1	2	1	1
1	2	0	1	1	0	0	0	1	0	1	0	0
0	2	0	1	1	1	0	0	1	0	1	0	0
1	0	0	1	0	1	0	0	1	0	1	0	1
0	0	1	1	1	1	0	0	1	0	1	0	0
0	1	1	1	0	2	0	0	1	0	1	1	0
0	1	1	1	1	1	0	0	1	0	1	0	0
0	0	1	1	1	1	0	0	1	0	1	1	0
0	0	1	1	1	1	0	0	1	0	1	1	0
0	2	0	1	1	0	0	0	1	0	1	0	0
0	2	0	1	1	1	0	0	1	0	1	0	0
1	1	0	1	1	1	0	0	1	0	1	0	1
0	2	0	1	0	0	0	0	1	0	1	0	0
0	2	0	1	1	0	0	0	1	0	1	0	1
0	0	1	1	1	0	0	0	0	1	0	0	0
0	0	0	1	0	0	0	0	0	0	0	0	0
1	2	0	1	0	0	1	0	1	0	1	0	0
0	2	0	1	1	1	0	0	0	0	0	0	0
0	1	0	1	1	0	0	0	1	1	1	1	0
1	2	0	1	1	2	1	0	1	0	1	0	0
1	0	0	1	1	1	0	0	1	1	1	0	0
0	2	1	1	1	0	0	0	0	0	0	0	1
1	0	1	1	0	1	0	0	1	1	1	0	1
1	2	0	1	1	1	0	0	0	0	0	0	0
0	1	0	1	1	1	0	0	0	0	0	0	0
0	1	0	1	1	2	0	1	1	0	0	0	0
0	1	1	1	1	2	1	0	1	0	1	0	0
1	1	0	1	0	1	0	0	0	0	0	0	0
0	0	0	1	0	2	1	0	1	0	1	0	1
0	0	0	1	0	1	0	1	0	1	1	0	0
1	1	1	1	1	0	1	0	1	0	2	0	1
0	1	0	1	0	0	0	0	1	1	1	0	0
1	2	0	1	1	0	0	0	0	0	2	0	1
1	2	0	1	1	2	0	0	0	0	1	0	1
0	1	1	1	1	2	0	0	1	1	1	0	0
0	1	0	1	0	1	0	0	0	0	0	0	0
1	1	1	1	1	1	1	0	1	0	1	0	0
1	1	0	1	0	0	0	0	0	0	2	0	0
1	0	0	1	0	1	0	0	0	0	2	0	0
0	0	0	1	1	1	0	0	0	0	0	0	0
0	1	0	1	1	1	0	0	1	0	1	0	0
0	0	1	1	1	0	0	0	0	1	0	0	0
1	0	1	1	0	2	0	0	1	1	1	0	0
0	1	0	1	1	1	0	0	1	1	1	0	0
0	2	0	1	0	2	0	0	0	0	1	0	0
0	1	0	1	0	1	0	0	0	0	0	0	0
0	0	0	1	1	1	0	0	0	1	1	0	0
0	0	0	1	0	2	0	0	1	1	1	0	0
0	1	0	1	0	1	0	0	1	1	1	1	0
0	0	0	1	1	1	0	0	1	0	1	0	0
0	2	0	1	0	0	0	0	0	0	0	0	0
1	2	0	1	1	1	0	0	0	0	0	0	0
0	0	0	1	0	2	0	0	1	1	1	0	0
0	2	0	1	1	2	0	0	1	0	1	0	0
0	1	0	1	1	1	0	0	0	0	0	0	0
1	2	0	1	1	0	0	0	1	0	1	0	0
0	0	0	1	1	1	0	0	0	0	0	0	0
1	0	0	1	0	1	0	0	0	1	1	0	0
1	1	0	1	1	1	0	0	1	1	1	0	0
1	1	0	1	1	1	0	0	0	0	0	0	0
1	0	0	1	0	1	0	0	0	0	0	0	0
1	0	0	1	0	2	0	0	0	1	1	0	0
1	2	0	1	1	1	0	0	0	0	0	0	0
1	1	0	1	1	1	0	0	0	0	0	0	0
0	0	0	1	0	0	0	0	1	1	1	0	0
1	0	1	1	1	1	0	0	1	1	1	0	0
0	1	0	1	0	0	0	0	0	1	0	0	0
0	0	0	1	1	1	0	0	1	0	1	0	0
0	2	0	1	1	1	0	1	0	0	1	0	0
0	2	0	1	1	1	0	0	1	1	1	1	0
0	1	0	1	1	1	0	0	0	0	0	0	0
1	2	0	1	1	2	0	1	0	0	0	0	0
1	1	0	1	1	1	0	0	0	0	1	0	0
0	2	1	1	1	2	0	0	0	0	0	0	0
0	1	0	1	1	1	0	1	0	1	1	0	0
0	2	0	1	1	1	0	0	0	1	0	0	0
0	1	0	1	1	0	1	0	1	1	1	0	0
1	2	0	1	1	0	0	0	1	1	1	0	0
1	2	0	1	1	1	0	0	1	0	1	0	0
1	2	0	1	1	2	0	0	1	0	1	0	0
0	2	0	1	1	0	1	0	1	1	1	0	0
1	2	1	0	1	0	0	0	0	0	0	0	0
0	0	0	0	1	0	0	0	0	0	0	0	0
1	0	1	0	1	0	0	0	0	0	0	0	0
0	2	0	0	1	0	0	0	0	0	2	0	0
0	1	0	0	1	0	0	1	0	0	0	0	0
0	2	0	0	1	2	1	0	1	0	0	0	1
1	1	1	0	0	0	0	0	0	0	2	0	0
1	0	1	0	1	0	0	0	0	0	2	0	1
1	0	1	0	1	1	0	0	1	0	2	0	0
1	1	1	0	1	0	0	0	0	0	0	0	1
1	2	0	0	1	0	0	0	1	0	0	0	1
0	0	1	0	1	2	0	0	0	0	0	0	0
0	1	0	0	1	2	0	0	1	1	1	0	0
0	2	1	0	1	0	0	0	0	0	0	0	0
0	2	1	0	1	1	0	0	1	0	1	0	0
0	2	0	1	1	1	0	0	0	0	0	0	0
0	0	1	0	0	0	0	0	0	0	0	0	0
0	1	1	0	1	0	0	0	1	0	0	1	0
0	1	0	0	1	0	0	0	1	0	2	0	1
0	1	0	0	1	0	0	0	0	0	0	0	0
1	1	0	0	1	2	0	0	0	0	0	0	0
0	0	1	0	1	0	0	0	0	1	0	0	0
0	0	0	0	1	0	0	0	0	0	2	0	1
0	0	1	0	1	1	0	0	0	0	0	0	1
1	2	0	0	1	0	0	0	0	0	0	0	0
0	2	0	0	1	1	0	0	0	0	0	0	1
1	2	1	0	1	0	0	0	0	0	2	0	0
1	0	1	1	0	1	0	0	1	1	1	0	1
1	2	0	1	1	2	0	0	1	0	1	0	1
1	1	1	1	1	1	0	1	0	0	0	0	1
0	2	0	1	1	1	0	0	1	0	0	0	1
1	1	1	1	1	1	0	0	1	0	1	0	1
0	2	1	1	1	1	0	0	0	0	0	0	1
0	2	1	1	1	1	0	0	0	0	0	0	1
0	1	1	1	0	0	0	0	1	0	1	0	0
0	1	0	1	1	1	1	0	1	0	1	0	0
0	2	0	1	1	2	0	0	1	0	1	0	2
1	2	0	1	1	2	0	0	0	0	1	0	1
1	2	0	1	0	1	0	0	1	0	1	0	1
1	2	0	1	1	0	0	0	0	0	0	0	2
0	1	0	1	0	1	0	0	1	0	1	0	1
0	1	0	0	1	1	0	0	0	0	0	0	0
0	0	0	0	0	0	0	0	0	0	0	0	1
0	2	0	0	1	0	1	0	1	0	1	0	2
0	1	0	1	1	1	0	0	0	0	0	0	1
1	0	0	0	0	0	0	0	1	0	1	0	2
0	0	1	0	0	0	0	0	0	0	0	0	1
0	1	0	0	1	0	0	0	0	1	0	0	1
0	2	0	0	1	0	0	0	1	1	1	1	0
0	1	0	0	1	0	0	0	0	0	0	0	0
0	1	0	0	0	0	0	0	1	1	1	1	1
0	0	0	0	0	0	0	0	0	0	0	0	0
1	0	1	0	1	0	0	0	0	0	0	0	2
0	1	1	0	0	0	0	0	0	0	0	0	1
0	0	0	0	0	0	0	0	0	0	0	0	1
0	2	0	0	1	0	0	0	1	1	1	1	0
0	2	1	1	1	1	0	0	0	0	0	0	1
1	1	0	1	0	2	0	0	0	0	0	0	0
0	0	1	1	0	1	0	0	0	0	0	0	1
1	0	0	1	0	1	0	0	1	0	1	0	2
1	0	0	1	0	1	0	0	1	0	1	0	1
1	0	0	1	0	1	0	0	0	0	1	0	2
0	1	0	1	1	1	0	0	0	1	0	0	0
1	2	0	1	1	2	0	0	1	0	1	0	1
1	2	0	1	1	1	0	0	0	0	0	0	2
0	0	0	1	0	1	0	0	0	0	0	0	2
0	1	0	1	1	1	0	0	0	0	0	0	0
0	2	0	1	0	1	1	0	1	1	1	1	1
0	0	0	1	0	0	0	0	0	0	0	0	1
0	1	0	1	1	1	1	0	1	1	1	0	0
1	0	0	1	1	1	0	0	0	0	0	0	1
0	0	0	1	0	1	0	0	0	1	1	0	1
1	2	0	1	1	1	0	0	0	0	0	0	0
0	1	0	1	1	1	0	0	0	0	0	0	1
0	1	0	1	1	1	0	0	1	1	1	0	1
0	1	0	1	1	0	0	0	1	1	1	0	2
0	2	0	1	1	0	0	0	0	0	0	0	1
0	1	0	1	0	1	0	0	1	0	1	1	1
0	1	0	1	1	1	0	0	0	0	1	0	0
0	1	0	1	1	0	0	0	0	0	1	0	1
0	2	0	1	1	0	0	0	1	0	1	0	1
1	1	0	1	1	0	0	0	1	0	0	0	1
1	2	1	1	1	1	0	0	0	0	0	0	0
0	2	0	1	0	2	0	0	1	0	1	0	1
0	0	0	1	1	2	0	0	1	0	1	0	1
0	2	0	1	1	1	0	0	1	0	1	1	0
1	1	0	1	1	0	0	0	0	0	0	0	1
0	2	0	1	1	2	0	0	1	0	1	0	1
1	0	0	1	1	1	0	0	0	0	0	0	1
0	0	0	1	1	2	0	0	0	1	1	0	1
0	0	1	1	1	0	0	0	0	0	0	0	1
1	2	0	1	1	2	0	0	0	0	1	0	1
0	0	1	1	1	0	0	0	1	0	1	0	2
1	2	0	1	1	2	0	0	0	0	0	0	2
1	0	0	1	0	1	0	1	0	0	0	0	2
0	1	0	1	1	0	0	0	0	0	0	0	2
0	1	0	1	1	1	0	0	1	1	1	0	1
1	1	0	1	1	1	0	1	0	0	1	0	1
1	0	0	1	1	0	0	0	1	1	1	0	2
1	0	1	1	1	0	0	0	0	0	0	0	2
1	2	1	1	1	0	0	0	0	0	0	0	1
0	0	0	1	1	1	0	0	0	0	0	0	1
0	2	1	0	1	0	0	0	1	0	0	0	1
0	1	1	0	1	0	0	0	0	0	2	0	0
1	0	0	0	1	0	0	0	1	0	2	0	1
1	1	0	0	1	0	0	0	0	0	0	0	0
1	2	0	0	1	0	0	0	1	0	2	0	0
0	0	1	0	0	0	0	0	0	0	0	0	1
0	1	1	0	1	2	0	0	1	1	1	0	0
0	1	1	0	1	1	0	0	1	1	0	1	0
1	0	0	0	1	1	0	0	0	0	2	1	0
0	2	1	0	1	0	0	0	0	0	2	0	2
1	2	1	0	1	0	0	0	0	0	0	0	1
0	1	0	0	1	1	0	0	0	0	0	0	1
0	1	1	0	1	1	0	0	0	0	0	0	0
0	1	1	0	0	2	0	0	0	1	0	0	1
0	0	1	0	1	0	0	0	1	0	0	0	0
0	1	0	0	0	1	0	0	0	0	0	0	1
1	2	1	0	1	2	0	0	0	0	0	0	1
1	2	1	0	1	1	0	0	1	0	2	0	1
0	1	0	0	1	0	0	0	0	0	0	0	2
1	1	0	0	1	0	0	0	0	0	2	0	0
0	1	1	0	1	1	0	0	0	0	0	0	2
0	1	0	0	1	0	0	0	0	0	0	0	1
1	1	1	0	1	1	0	0	1	0	0	0	0
0	1	1	0	0	1	0	0	1	0	1	0	1
0	1	1	0	1	0	1	0	1	0	2	0	0
0	2	1	0	1	0	0	0	0	0	2	0	0
0	2	0	0	1	0	0	0	0	0	1	0	1
1	2	1	0	1	0	0	0	1	0	0	0	1
0	2	1	0	1	0	0	0	0	0	0	0	2
0	0	0	0	1	0	0	0	0	0	0	0	0
0	0	0	0	1	2	0	0	0	0	0	0	1
0	1	0	0	1	0	0	0	1	0	2	0	2
1	2	1	0	1	0	0	0	0	0	0	0	0
1	1	1	0	1	0	0	0	1	0	2	0	1
1	1	1	0	1	0	0	0	0	0	0	0	0
0	2	1	0	1	0	0	0	1	0	0	0	2
0	0	0	0	1	1	0	0	0	0	2	0	0
0	0	0	0	1	1	0	0	1	0	2	0	0
0	1	1	0	1	0	0	0	0	1	2	0	2
0	0	1	0	1	0	0	0	0	0	0	0	1
1	0	0	0	1	0	0	0	0	0	2	0	1
0	1	0	1	1	0	0	0	0	0	0	0	2
0	1	0	1	1	0	0	0	1	0	0	0	2
0	1	0	1	1	0	0	0	0	1	0	0	2
1	2	0	1	1	0	0	0	0	0	0	0	2
1	2	0	1	1	0	0	0	0	0	0	0	1
0	2	1	1	1	2	0	0	1	1	1	0	2
0	1	0	1	1	0	0	0	0	0	0	0	2
0	1	0	1	0	2	0	0	0	0	0	0	1
1	1	0	1	1	0	0	0	1	1	1	0	2
1	1	0	1	1	2	0	0	1	1	1	0	1
1	2	0	1	1	0	0	0	0	0	0	0	1
1	2	1	1	1	1	0	0	0	1	0	0	1
1	0	1	1	1	0	0	1	0	0	0	0	1
1	0	0	1	1	0	0	0	0	0	1	0	1
1	1	0	1	0	1	0	0	0	1	0	0	2
1	2	0	1	0	0	0	0	0	0	0	0	1
0	0	0	1	0	1	0	0	1	0	1	0	1
0	0	0	1	0	0	0	0	0	0	2	0	0
1	2	0	1	1	0	0	0	0	0	0	0	2
0	2	0	1	1	0	0	0	0	1	0	0	2
0	1	0	1	1	1	0	0	1	1	1	0	1
0	1	0	1	1	0	0	0	0	1	0	0	1
0	0	0	1	1	0	0	0	0	1	0	0	2
0	1	0	1	1	0	0	0	0	1	0	0	1
1	1	0	1	0	1	0	0	0	0	0	0	1
1	1	0	1	1	0	1	0	1	1	0	0	1
0	0	1	1	1	1	0	0	1	1	0	0	2
0	0	0	1	1	0	0	0	0	0	0	0	0
0	1	0	1	0	1	0	0	0	0	0	0	1
0	0	1	1	1	1	0	0	1	0	2	0	1
0	2	0	1	1	1	0	0	1	0	1	0	1
0	2	0	1	1	0	0	0	0	0	0	0	1
0	1	0	1	1	1	0	1	1	0	0	0	1
1	2	0	1	1	1	1	0	1	1	0	0	0
0	2	0	1	0	0	0	0	0	0	0	0	1
0	1	0	1	1	0	1	0	1	1	1	1	2
0	1	0	1	1	0	0	0	0	1	0	0	0
1	1	0	1	1	1	0	0	1	0	2	0	1
0	2	0	1	1	1	0	0	1	0	1	0	0
1	0	0	1	0	1	0	0	1	0	2	0	1
0	1	0	1	0	1	0	0	0	0	0	0	1
0	2	0	1	1	0	0	1	0	0	0	0	2
0	0	1	1	1	1	0	1	0	0	0	0	1
0	0	0	1	0	0	0	0	1	0	0	0	2
1	2	0	1	1	1	0	0	0	0	0	0	1
1	0	1	1	1	0	0	1	0	0	0	0	2
1	1	0	1	0	1	0	0	1	0	1	0	1
1	1	0	1	1	0	0	0	0	0	0	0	1
1	0	0	1	0	0	0	1	0	0	0	0	2
0	2	0	1	1	0	0	0	0	0	0	0	1
1	0	0	1	1	1	0	0	0	1	0	0	0
0	1	0	1	1	0	0	1	0	0	0	0	1
0	1	0	1	1	1	0	0	1	0	1	0	1
0	1	1	1	1	1	0	0	1	1	1	0	1
0	0	0	1	1	1	0	0	0	0	0	0	2
1	1	1	1	1	1	1	0	1	0	1	1	1
0	1	0	1	0	0	0	1	1	0	1	0	0
1	0	0	1	1	1	0	0	0	0	0	0	1
1	1	0	1	1	0	0	1	1	0	2	0	0
0	2	0	1	1	1	0	0	1	1	1	1	0
1	2	0	1	0	0	0	0	0	1	0	0	1
0	1	1	1	1	1	1	0	1	0	1	0	1
1	2	0	1	1	1	0	0	0	0	0	0	0
1	0	0	1	1	2	0	0	0	0	0	0	0
1	1	0	1	1	1	0	0	1	0	1	0	0
0	2	0	1	1	0	0	0	0	0	0	0	0
1	1	0	1	1	1	0	0	0	0	0	0	0
0	1	0	1	1	0	0	0	1	1	1	0	1
0	2	0	1	1	0	0	0	0	0	2	0	0
0	0	0	1	1	0	0	0	0	0	0	0	1
0	1	0	1	0	1	1	0	1	1	1	0	1
0	1	0	1	0	2	0	0	0	1	0	0	2
1	2	0	1	1	0	0	0	0	0	0	0	1
1	1	0	1	1	2	1	0	1	0	1	0	1
0	1	1	1	1	1	0	0	0	0	0	0	0
1	0	1	1	1	0	0	0	0	1	0	0	0
1	2	0	1	1	2	0	0	0	0	0	0	1
0	0	1	1	1	0	0	0	0	1	0	0	0
0	0	1	1	1	0	0	0	0	0	0	0	0
0	0	1	1	1	0	0	0	0	0	0	0	0
1	1	1	1	1	0	0	0	1	1	1	0	0
0	0	0	1	1	0	0	1	0	0	0	0	1
0	0	1	1	1	0	0	0	0	0	0	0	0
0	0	0	1	1	0	0	1	0	0	0	0	1
0	2	0	1	1	0	0	0	0	0	0	0	1
0	1	1	1	1	0	0	0	0	0	0	0	0
0	1	0	1	1	0	0	0	1	1	1	0	1
1	0	1	1	1	0	0	0	0	0	0	0	2
0	0	0	1	1	0	0	0	0	0	0	0	0
1	2	0	1	1	0	0	0	0	0	0	0	0
1	1	0	1	1	0	0	0	0	0	0	0	1
0	2	0	1	1	1	0	0	1	0	2	0	0
1	0	1	1	1	0	0	0	0	0	0	0	1
0	0	0	1	1	0	0	0	0	1	0	0	1
0	0	1	1	1	1	0	0	0	1	0	0	1
1	1	1	1	1	1	0	0	1	0	2	0	1
0	2	0	1	1	0	0	0	1	0	1	0	0
1	0	0	1	1	0	0	0	1	0	1	0	1
1	1	1	1	1	2	0	0	1	0	1	0	1
0	2	0	1	1	1	0	0	1	0	1	0	1
0	2	0	1	1	0	0	0	0	1	0	0	0
0	1	0	0	1	0	0	0	0	0	0	0	0
0	0	0	0	1	0	0	0	0	0	0	0	1
1	1	1	0	1	1	0	0	0	0	0	0	1
0	1	0	0	0	1	0	0	1	0	0	0	0
0	0	1	0	1	0	0	0	0	0	0	0	1
0	1	1	0	1	0	0	0	0	0	0	0	1
0	1	1	0	1	0	0	0	0	0	2	0	1
1	1	0	0	1	0	0	0	0	0	0	0	0
0	1	1	0	1	0	0	0	1	1	0	0	1
0	2	0	0	1	0	0	0	1	0	2	0	1
1	1	1	0	1	1	1	0	1	0	1	0	0
1	0	1	0	1	2	0	0	0	0	0	0	0
1	2	1	0	1	0	0	0	1	0	0	0	1
1	1	0	0	1	0	0	0	0	0	2	0	0
1	2	1	0	1	0	0	0	1	0	1	0	1
0	0	0	0	1	0	0	0	0	0	0	0	1
1	0	1	0	1	1	0	0	1	0	1	0	0
1	2	1	0	1	0	0	0	0	0	0	0	0
0	1	0	0	1	0	0	0	1	1	1	0	0
1	2	0	0	1	0	0	0	1	0	0	0	0
0	2	0	0	1	0	0	0	0	0	0	0	1
0	2	1	0	0	0	0	0	0	0	2	0	1
1	2	0	1	1	0	0	0	1	0	2	0	0
0	1	0	1	1	1	0	0	1	0	2	1	1
0	2	1	1	1	0	0	0	1	0	1	0	0
0	2	0	1	0	0	0	0	0	0	0	0	1
1	2	0	1	1	1	0	0	1	0	1	0	1
0	2	0	1	1	1	0	0	1	0	1	1	1
1	1	1	1	1	0	0	0	1	1	1	0	1
1	1	1	1	1	1	0	0	1	0	1	0	1
1	1	1	1	1	1	0	0	0	0	0	0	2
0	1	0	1	1	0	0	1	0	0	0	0	1
0	0	0	1	0	0	0	1	0	0	0	0	1
1	0	1	1	0	1	0	0	0	0	0	0	1
0	1	0	1	0	1	0	0	0	0	0	0	1
1	1	0	1	1	0	0	0	0	0	0	0	1
1	1	0	1	1	1	0	0	0	1	0	0	1
0	2	0	1	1	1	0	1	0	0	0	0	2
1	2	0	1	1	1	0	0	0	0	0	0	1
1	2	0	1	1	1	0	0	1	0	1	0	0
1	0	1	1	1	1	0	0	1	0	1	0	2
1	1	1	1	1	1	0	0	1	0	1	0	2
0	0	0	1	1	1	0	0	1	1	1	0	1
0	1	1	1	1	1	0	0	1	0	1	0	0
1	2	1	1	1	1	0	0	0	0	0	0	1
0	0	1	1	0	0	0	1	0	0	0	0	1
0	1	0	1	1	2	1	0	0	0	0	0	1
1	0	0	1	0	0	0	1	0	0	0	0	1
0	0	1	1	1	0	0	0	0	0	0	0	1
0	1	0	1	0	1	0	0	1	0	1	0	1
0	1	0	1	0	0	0	0	1	0	1	0	1
0	2	0	1	0	0	0	0	0	0	0	0	0
1	1	0	1	1	0	0	0	0	0	0	0	1
1	2	0	1	1	1	0	0	0	0	0	0	1
0	1	1	1	0	1	0	0	0	0	0	0	1
0	0	0	1	1	0	0	0	0	1	0	0	1
0	1	0	1	1	1	0	0	1	0	1	0	0
1	0	1	1	1	1	0	1	0	0	0	0	0
0	2	0	0	1	0	0	1	0	0	0	0	0
0	2	0	0	1	1	0	0	0	0	0	0	0
0	2	1	0	1	1	0	0	1	0	2	0	2
0	2	0	0	1	0	0	0	0	0	0	0	1
0	1	1	0	1	0	0	0	0	0	0	0	0
0	1	0	0	1	0	0	1	0	0	2	0	1
0	1	0	0	1	0	0	1	0	0	0	0	1
0	2	0	0	1	1	0	1	0	0	0	0	1
1	2	0	0	1	1	0	0	1	0	1	0	0
0	1	1	0	1	0	0	0	0	0	0	0	1
1	0	0	0	1	1	0	0	1	0	1	0	2
0	0	1	1	1	1	0	0	1	1	2	0	0
1	1	0	0	1	1	0	0	0	0	0	0	0
1	2	0	0	1	0	0	0	0	0	0	0	0
0	0	0	1	1	1	0	0	0	0	0	0	1
1	2	1	1	1	0	0	0	1	0	2	0	1
0	1	0	1	1	1	0	0	0	0	2	0	0
0	0	0	1	1	1	0	0	0	1	0	0	1
1	1	0	1	1	0	0	0	0	0	2	0	0
0	2	0	1	1	0	0	0	1	0	1	0	1
1	0	0	1	0	1	1	0	1	0	1	1	1
0	1	0	0	1	1	0	0	0	0	2	0	1
0	2	0	1	0	1	0	0	0	0	0	0	1
1	0	0	1	1	1	0	0	0	0	2	0	1
1	1	1	1	1	0	0	1	0	0	0	0	0
1	0	1	1	1	1	0	0	1	1	1	0	1
0	0	0	1	1	0	0	0	0	1	0	0	1
0	1	1	1	1	1	0	0	0	0	0	0	0
0	0	0	1	0	0	0	0	0	1	0	0	0
1	1	1	1	1	1	0	0	0	0	0	0	0
0	2	0	1	1	1	0	0	0	0	0	0	0
0	2	0	1	0	1	0	0	0	0	0	0	1
0	0	1	1	1	1	0	0	0	0	0	0	1
1	1	0	1	1	0	0	0	0	1	0	0	1
1	1	0	1	1	1	0	0	0	0	0	0	1
0	1	0	0	1	0	0	0	0	0	0	0	0
1	0	1	0	0	0	0	1	0	0	0	0	0
1	1	1	1	1	1	0	0	0	0	0	0	1
0	1	0	1	0	0	0	0	1	1	1	0	0
0	1	1	1	1	1	0	0	1	1	1	0	1
1	2	0	1	0	0	0	0	0	0	0	0	1
0	2	0	1	1	0	0	0	0	0	0	0	1
1	1	1	1	1	0	0	0	1	0	1	0	1
0	1	0	1	1	0	0	0	0	0	2	0	0
1	0	0	1	0	0	0	0	0	0	0	0	2
1	2	0	1	1	1	0	0	1	0	2	0	1
0	1	0	1	1	0	0	0	0	0	0	0	1
0	0	0	1	1	0	0	0	0	0	0	0	2
0	1	0	1	1	0	0	0	0	1	0	0	1
0	2	0	1	1	0	0	0	0	0	0	0	0
1	1	0	1	0	1	0	1	0	0	1	0	1
0	1	0	1	1	0	0	0	0	0	0	0	0
1	0	0	1	1	0	0	0	0	0	0	0	2
1	2	0	1	1	0	0	0	0	1	0	0	1
1	2	0	1	1	0	0	0	1	0	1	0	1
1	1	0	1	1	0	0	0	1	1	1	0	1
1	1	0	1	1	0	0	0	0	0	0	0	1
1	1	0	1	1	0	0	0	1	0	1	0	0
0	1	0	1	1	0	0	0	1	1	1	0	1
0	2	0	1	1	0	0	1	0	0	0	0	1
1	1	0	1	1	0	0	0	1	0	1	1	0
0	2	0	1	1	0	0	0	0	0	0	0	2
1	2	0	1	1	2	0	0	1	0	2	0	2
1	1	1	1	1	2	0	0	0	0	0	0	2
1	0	1	1	1	0	0	0	0	0	0	0	1
0	1	1	1	1	0	0	0	0	0	0	0	1
1	1	0	1	1	0	0	0	0	0	0	0	0
0	0	0	1	1	0	0	0	0	0	1	0	1
0	1	0	1	1	0	0	0	0	0	0	0	0
1	0	0	1	1	0	0	0	0	0	0	0	0
0	0	0	1	1	0	0	0	0	0	0	0	1
1	2	0	1	1	0	0	0	0	0	0	0	0
0	0	0	1	1	0	0	0	0	0	0	0	1
0	1	0	1	1	0	0	0	0	0	0	0	2
0	1	1	1	1	0	0	1	0	0	0	0	1
0	2	0	1	0	1	0	0	0	0	0	0	2
0	0	1	1	0	0	0	1	0	0	2	0	1
0	0	1	1	1	0	1	0	0	0	0	0	2
0	1	1	1	1	1	0	1	0	0	0	0	0
1	2	0	1	1	0	0	0	0	0	0	0	2
0	1	0	1	1	0	0	1	0	0	0	0	1
1	1	0	1	0	0	0	1	0	0	0	0	1
0	1	0	1	0	0	0	1	0	0	0	0	0
1	1	0	1	1	0	0	0	0	0	0	0	0
1	1	1	1	1	1	1	0	1	0	0	0	1
1	2	0	1	0	1	0	0	0	0	0	0	1
1	0	0	1	1	0	0	0	0	0	2	0	0
1	2	0	0	1	0	0	0	1	0	1	0	2
1	1	1	0	1	0	0	0	0	0	0	0	1
0	2	1	0	1	1	0	1	0	0	0	0	0
1	0	1	0	1	1	0	1	0	0	0	0	0
1	0	0	1	1	0	0	0	0	0	0	0	1
0	2	0	1	1	0	0	0	0	0	0	0	0
1	1	0	1	1	0	0	0	0	0	0	0	1
1	2	0	1	1	0	0	0	0	0	0	0	1
1	1	0	1	1	0	0	0	0	0	0	0	0
0	0	0	1	1	0	0	0	0	0	1	0	0
1	0	1	1	1	0	0	1	0	0	0	0	0
1	0	1	1	1	0	0	0	0	0	0	0	0
1	0	1	1	1	0	0	1	0	0	0	0	0
1	2	0	1	1	0	0	0	0	0	0	0	1
1	0	0	1	0	0	0	0	0	0	0	0	2
0	0	1	1	1	0	0	0	0	0	0	0	1
0	1	1	0	1	1	0	0	0	0	0	0	2
0	1	0	0	1	2	0	0	0	0	0	0	1
1	2	0	1	1	0	0	0	0	0	0	0	0
1	1	0	0	1	0	0	0	0	0	0	0	2
0	0	0	0	1	2	0	1	0	0	0	0	2
1	1	1	0	1	0	0	0	1	0	1	0	2
1	2	1	0	1	0	0	0	1	0	1	0	0
1	2	0	0	1	1	0	0	0	0	0	0	2
0	1	0	0	1	0	0	0	0	1	0	0	2
0	2	0	0	1	0	0	0	1	0	1	0	2
0	0	1	0	1	0	0	0	0	0	0	0	2
1	1	1	0	1	0	1	0	1	0	1	0	2
0	1	1	0	1	0	1	0	1	0	1	1	2
0	1	1	0	0	0	0	0	0	0	0	0	2
0	1	0	0	0	0	0	0	1	1	1	0	2
0	1	1	0	0	1	0	0	0	0	0	0	2
1	0	0	0	1	0	0	0	0	0	0	0	2
0	2	0	0	1	0	0	0	1	0	1	0	2
1	1	0	0	0	2	0	0	0	0	0	0	2
1	1	0	0	0	2	0	0	0	0	0	0	2
1	1	0	0	1	2	0	0	0	0	0	0	2
0	2	0	0	1	2	0	0	0	0	0	0	2
1	2	0	0	1	0	0	1	0	0	0	0	2
1	1	0	0	1	0	0	0	0	0	0	0	2
0	0	0	0	0	1	0	0	0	0	0	0	2
0	1	0	1	1	0	0	0	0	0	0	0	2
0	1	1	0	1	0	1	0	1	0	1	0	2
1	2	1	0	1	0	0	0	0	0	0	0	2
0	1	0	0	1	0	0	0	0	0	0	0	2
0	1	1	0	1	0	0	0	1	1	1	1	2
1	2	0	0	1	0	0	1	0	0	0	0	2
0	1	0	0	1	0	0	1	0	0	0	0	2
0	0	0	0	0	0	0	0	0	0	0	0	2
0	0	0	0	1	1	0	0	0	0	0	0	2
1	1	0	0	0	0	0	0	0	0	0	0	2
0	1	0	0	1	1	0	0	0	0	0	0	2
1	1	1	0	0	1	0	0	1	1	0	0	2
0	1	0	0	0	1	0	0	0	0	0	0	2
0	2	0	0	0	0	0	0	0	0	0	0	2
0	2	1	0	0	2	0	0	1	0	1	0	2
1	0	0	0	0	0	0	1	0	0	0	0	2
0	0	0	0	1	0	0	0	1	0	1	0	2
1	2	0	0	0	0	0	0	1	0	1	1	2
0	1	0	0	1	0	0	0	0	0	0	0	1
0	1	0	0	0	0	0	0	1	0	1	0	1
0	1	0	0	0	0	1	0	0	0	0	0	1
0	1	1	0	1	2	1	0	0	0	0	0	2
1	0	0	1	1	0	0	0	0	0	0	0	0
1	1	0	1	1	0	0	0	0	0	0	0	1
1	2	0	1	1	0	0	0	0	0	1	0	0
0	0	0	1	1	0	0	0	0	0	0	0	0
0	0	0	1	1	0	0	0	0	1	0	0	1
1	0	0	1	1	0	0	0	1	0	0	0	1
0	0	0	1	0	2	0	0	1	1	1	0	1
0	0	0	1	1	0	0	0	0	0	0	0	2
0	0	1	1	1	0	0	0	0	0	0	0	1
0	2	0	1	1	0	0	0	0	0	0	0	1
0	1	0	1	0	1	0	0	0	0	0	0	0
1	1	1	1	1	2	0	0	1	0	1	0	0
0	1	0	1	1	0	0	0	0	1	1	1	0
0	1	0	1	1	0	0	1	0	0	0	0	1
0	0	0	1	1	0	0	0	0	0	1	0	0
0	1	0	1	1	1	0	0	1	1	1	0	0
0	1	0	1	1	0	0	0	0	0	1	0	1
0	1	0	1	0	0	0	0	0	1	0	0	0
1	1	1	1	1	0	0	0	1	1	1	0	0
1	2	0	1	1	0	0	0	0	0	0	0	0
0	1	0	1	1	1	1	0	1	1	2	0	0
0	2	0	0	1	0	0	0	0	1	0	0	0
0	0	0	1	0	1	0	0	1	0	2	0	0
1	2	1	1	1	1	1	0	1	1	1	1	0
0	0	1	1	0	1	0	0	0	0	0	0	1
1	2	1	1	0	1	0	0	1	1	1	1	2
0	2	0	1	0	1	0	0	1	0	1	1	2
0	1	0	1	1	0	0	0	0	0	0	0	2
1	0	0	1	0	1	0	0	0	0	0	0	1
0	1	0	1	1	2	1	0	0	0	1	0	1
0	0	1	1	0	0	0	0	0	0	0	0	2
1	0	1	1	1	1	1	0	1	0	0	0	1
0	2	0	1	0	0	0	0	0	0	0	0	2
1	0	0	1	1	1	0	0	0	1	0	0	1
0	1	0	1	1	0	0	1	0	0	0	0	2
0	1	0	1	0	0	0	0	0	0	0	0	2
0	1	1	1	1	0	0	1	0	0	0	0	2
1	0	0	1	0	0	0	0	0	1	0	0	1
0	1	0	1	0	1	0	1	0	0	0	0	2
1	1	1	1	1	0	0	0	1	0	1	0	1
1	0	1	1	0	0	0	1	0	0	0	0	0
1	1	1	1	1	0	0	0	1	0	1	0	1
1	1	0	0	1	0	0	0	0	0	0	0	2
0	1	0	1	0	1	1	0	0	0	0	0	1
0	2	0	1	1	1	0	1	0	0	2	0	0
0	0	1	1	0	1	0	0	0	0	0	0	1
1	0	1	1	1	1	0	0	0	1	0	0	1
0	0	0	1	0	0	0	1	0	0	0	0	1
1	2	0	1	1	0	1	0	0	0	2	0	0
1	2	0	1	0	0	0	0	0	0	0	0	2
0	1	0	1	1	0	0	0	1	1	1	0	0
0	1	0	1	0	0	0	1	0	0	0	0	0
1	1	0	1	1	0	0	1	0	1	0	0	0
0	0	1	1	0	1	0	0	1	0	1	0	2
0	2	0	1	0	1	0	0	1	0	1	0	0
1	2	0	1	1	1	0	0	1	1	1	0	0
0	1	0	1	1	1	1	0	1	1	1	1	2
1	1	0	1	1	0	0	0	0	0	0	0	1
0	2	0	1	1	0	0	0	1	0	1	0	2
0	1	1	1	0	0	0	0	0	1	0	0	2
1	1	1	1	1	0	0	0	1	0	1	0	2
1	0	1	1	1	2	0	0	1	1	1	1	2
0	1	0	1	1	1	0	0	0	0	0	0	2
0	1	0	1	1	0	0	0	0	0	0	0	2
0	1	1	1	1	2	1	0	0	0	0	0	1
0	0	0	1	0	0	0	0	0	1	0	0	2
0	1	0	1	1	0	0	0	0	0	0	0	2
1	1	0	1	0	2	0	0	0	0	0	0	0
0	0	0	1	1	0	0	0	1	0	2	0	2
1	2	0	1	1	1	0	1	1	0	1	0	2
